# Supplementary material for: Associations between plasma branched-chain amino acids, β-aminoisobutyric acid and body composition
Source: J Nutr Sci. 2016 Feb 3;5:e6. doi: 10.1017/jns.2015.37 (PMC4791517; doi:10.1017/jns.2015.37)
Supplement: Supplementary file 1 [file S2048679015000373sup.zip]

Archive with 2 entries (2 files):
- S2048679015000373sup001.xlsx
- S2048679015000373sup002.xlsx
