# Supplementary material for: Associations between plasma branched-chain amino acids, β-aminoisobutyric acid and body composition
Source: J Nutr Sci. 2016 Feb 3;5:e6. doi: 10.1017/jns.2015.37 (PMC4791517; doi:10.1017/jns.2015.37)
Supplement: Supplementary file 1 [file S2048679015000373sup.zip › S2048679015000373sup001.xlsx]

## Sheet: Sheet1
	Supplemental Table 1. Distribution of individual amino acids by weight category.
	Results are presented in arbitrary units (AU) as mean ± SEM.
	Amino Acid	Lean (n=15)	Obese (n=33)	p-value
	Alanine	1.84 ± 0.13(*106)	2.10 ± 0.08 (*106)	0.07
	Arginine	0.81 ± 0.05 (*106)	0.88 ± 0.04 (*106)	0.36
	Asparagine	0.21 ± 0.01 (*106)	0.19 ± 0.01 (*106)	0.24
	Aspartate	0.01 ± 0.00 (*106)	0.01 ± 0.00 (*106)	0.47
	Glutamate	0.11 ± 0.01 (*106)	0.20 ± 0.01 (*106)	<.0001
	Glutamine	9.95 ± 0.43 (*106)	9.25 ± 0.25 (*106)	0.17
	Glycine	0.05 ± 0.00 (*106)	0.04 ± 0.00 (*106)	0.005
	Histidine	3.69 ± 0.16 (*106)	3.65 ± 0.15 (*106)	0.69
	Homocysteine	0.001 ± 0.00 (*106)	0.00 ± 0.00 (*106)	0.03
	Isoleucine	4.36 ± 0.26 (*106)	5.62 ± 0.32 (*106)	0.006
	Leucine	5.37 ± 0.22 (*106)	6.46 ± 0.31 (*106)	0.02
	Lysine	2.44 ± 0.15 (*106)	2.64 ± 0.11 (*106)	0.32
	Methionine	0.38 ± 0.02 (*106)	0.38 ± 0.02 (*106)	0.81
	Ornithine	0.21 ± 0.02 (*106)	0.19 ± 0.01 (*106)	0.51
	Phenylalanine	8.87 ± 0.26 (*106)	9.69 ± 0.38 (*106)	0.2
	Proline	12.05 ± 0.74 (*106)	14.07 ± 0.64 (*106)	0.05
	Serine	0.38 ± 0.02 (*106)	0.36 ± 0.01 (*106)	0.55
	Threonine	0.47 ± 0.04 (*106)	0.51 ± 0.02 (*106)	0.27
	Tryptophan	0.07 ± 0.00 (*106)	0.07 ± 0.00 (*106)	0.96
	Tyrosine	0.01 ± 0.00 (*106)	0.01 ± 0.00 (*106)	0.2
	Valine	3.13 ± 0.15 (*106)	4.09 ± 0.18 (*106)	0.0006
