# Supplementary material for: Associations between plasma branched-chain amino acids, β-aminoisobutyric acid and body composition
Source: J Nutr Sci. 2016 Feb 3;5:e6. doi: 10.1017/jns.2015.37 (PMC4791517; doi:10.1017/jns.2015.37)
Supplement: Supplementary file 1 [file S2048679015000373sup.zip › S2048679015000373sup002.xlsx]

## Sheet: Sheet1
	Supplemental Table 2. Univariate relationship between individual amino acids and select polar metabolites to various body composition parameters.
	P-value of < 0.00074 was utilized to identify significant correlations based on Bonferroni correction for multiple comparisons.
	* indicates statistically significant relationships.
		BMI	Waist circumference	VAT (CT)	SAT (CT)	Total fat% (DXA)	Total lean% (DXA)
	Alanine R	0.29	0.23	0.22	0.3	0.3	-0.27
	p	0.05	0.12	0.14	0.04	0.04	0.07
	Arginine R	0.15	0.12	-0.03	0.08	0.06	0.01
	p	0.32	0.44	0.84	0.6	0.71	0.93
	Asparagine R	-0.13	-0.17	-0.08	-0.15	-0.13	0.17
	p	0.38	0.26	0.61	0.32	0.39	0.26
	Aspartate R	0.24	0.16	0.07	0.28	0.34	-0.29
	p	0.1	0.29	0.66	0.06	0.02	0.05
	Glutamate R	0.43	0.45	0.43	0.29	0.23	-0.27
	p	0.002	0.002	0.003	0.05	0.12	0.07
	Glutamine R	-0.09	0.01	0.01	-0.05	-0.16	0.17
	p	0.55	0.96	0.93	0.73	0.28	0.26
	Glycine R	-0.35	-0.41	-0.4	-0.29	-0.11	0.16
	p	0.02	0.004	0.006	0.05	0.45	0.28
	Histidine R	0.07	0.1	0.03	0.04	0.07	0.04
	p	0.66	0.52	0.85	0.82	0.65	0.8
	Homocysteine R	-0.28	-0.32	-0.41	-0.28	-0.29	0.3
	p	0.06	0.03	0.004	0.06	0.05	0.04
	Isoleucine R	0.4	0.5	0.5	0.28	0.1	-0.1
	P	0.005	0.0004*	0.0004*	0.06	0.52	0.63
	Leucine R	0.32	0.41	0.44	0.19	0.01	-0.1
	p	0.02	0.004	0.002	0.2	0.93	0.64
	Lysine R	0.17	0.17	0.15	0.07	0.04	-0.06
	p	0.25	0.004	0.33	0.63	0.81	0.71
	Methionine R	0.05	0.08	0.16	-0.06	-0.16	0.12
	p	0.76	0.6	0.29	0.71	0.29	0.41
	Ornithine R	-0.12	0.01	0.01	-0.1	-0.17	0.1
	p	0.43	0.94	0.93	0.44	0.26	0.49
	Phenylalanine R	0.27	0.3	0.22	0.16	0.11	-0.14
	p	0.06	0.04	0.14	0.29	0.45	0.36
	Proline R	0.27	0.29	0.36	0.25	0.1	-0.18
	p	0.06	0.05	0.01	0.1	0.56	0.23
	Serine R	-0.0008	-0.1	-0.11	-0.005	0.1	-0.1
	p	1	0.64	0.47	0.98	0.65	0.64
	Threonine R	0.27	0.19	0.05	0.2	0.1	-0.03
	p	0.06	0.21	0.73	0.18	0.53	0.86
	Tryptophan R	-0.03	-0.02	0.09	-0.1	-0.17	0.09
	p	0.86	0.91	0.57	0.61	0.27	0.54
	Tyrosine R	0.11	0.19	0.36	0.04	-0.1	0.1
	p	0.47	0.21	0.02	0.8	0.53	0.7
	Valine R	0.52	0.58	0.48	0.4	0.2	-0.21
	p	0.0001*	<.0.0001*	0.0007*	0.006	0.18	0.15
	SDMA R	-0.47	-0.36	-0.37	-0.46	-0.44	0.38
	p	0.0007*	0.01	0.01	0.001	0.002	0.01
	Creatine R	0.47	0.37	0.2	0.39	0.33	-0.28
	p	0.0007*	0.01	0.18	0.01	0.0225	0.06
	Arginiosuccinate R	0.52	0.46	0.19	0.53	0.49	-0.48
	p	0.0001*	0.001	0.2	0.0002*	0.0004*	0.0007*
	Glucose R	0.46	0.49	0.35	0.36	0.27	-0.19
	p	0.001	0.0006*	0.02	0.01	0.07	0.2
